# Supplementary material for: Metabolomic differences between critically Ill women and men
Source: Sci Rep. 2021 Feb 17;11:3951. doi: 10.1038/s41598-021-83602-5 (PMC7889607; doi:10.1038/s41598-021-83602-5)
Supplement: Supplementary file 1 — Supplementary Information 1. [file 41598_2021_83602_MOESM1_ESM.xlsx]

## Sheet: Supplementary Data
Supplementary Data: Metabolites significantly increased or decreased in Women relative to Men over time in the Analytic and Placebo Cohorts
Metabolite	Analytic Cohort Beta coeficient	Analytic Cohort P-value	Analytic Cohort Bonferroni adjusted P-value	Analytic Cohort Benjamini-Hochberg adjusted P value	Placebo Cohort Beta coeficient	Placebo Cohort P-value	Placebo Cohort Bonferroni adjusted P-value	Placebo Cohort Benjamini-Hochberg adjusted P value	Super Pathway	Sub Pathway
Creatine	0.1742	8.96146e-10	5.17972e-07	3.58458e-09	0.243414	5.86767e-09	3.39151e-06	8.32142e-08	Amino Acid	Creatine Metabolism
N-acetylglycine	0.154791	1.01636e-07	5.87455e-05	2.47737e-07	0.197309	5.49772e-07	0.000317768	4.08402e-06	Amino Acid	Glycine, Serine and Threonine Metabolism
Thyroxine	0.139701	7.27293e-08	4.20375e-05	1.82996e-07	0.159192	1.97115e-05	0.0113932	6.83331e-05	Amino Acid	Tyrosine Metabolism
Beta-cryptoxanthin	0.172308	7.71046e-07	0.000445664	1.36685e-06	0.216423	2.3092e-05	0.0133472	7.83119e-05	Cofactors and Vitamins	Vitamin A Metabolism
Androstenediol (3beta,17beta) monosulfate	0.23923	3.81929e-12	2.20755e-09	2.70823e-11	0.253723	6.90885e-08	3.99331e-05	5.67253e-07	Lipid	Androgenic Steroids
N-behenoyl-sphingadienine (d18:2/22:0)	0.112555	1.94641e-05	0.0112502	2.24918e-05	0.0862089	0.0231787	13.3973	0.0265874	Lipid	Ceramides
Propionylglycine (C3)	0.137997	5.61299e-06	0.00324431	7.06151e-06	0.165414	0.000239768	0.138586	0.000534339	Lipid	Fatty Acid Metabolism
Hexanoylglycine (C6)	0.171189	2.81155e-07	0.000162507	5.77107e-07	0.266836	2.79913e-09	1.6179e-06	4.85182e-08	Lipid	Fatty Acid Metabolism
Glycerol	0.18682	7.83237e-10	4.52711e-07	3.21539e-09	0.177093	0.000131098	0.0757744	0.000335266	Lipid	Glycerolipid Metabolism
Pentadecanoate (15:0)	0.101772	3.99332e-05	0.0230814	4.18092e-05	0.0731947	0.0329595	19.0506	0.0364658	Lipid	Long Chain Fatty Acid
1-linoleoyl-GPE (18:2)	0.20933	3.70857e-15	2.14355e-12	5.78537e-14	0.218057	8.95489e-09	5.17592e-06	1.16414e-07	Lipid	Lysophospholipid
1-palmitoyl-GPA (16:0)	0.204691	1.76907e-11	1.02252e-08	9.85622e-11	0.243827	1.45878e-08	8.43176e-06	1.6255e-07	Lipid	Lysophospholipid
1-linoleoyl-GPA (18:2)	0.197867	5.69036e-10	3.28903e-07	2.46582e-09	0.212201	7.30291e-06	0.00422108	3.45228e-05	Lipid	Lysophospholipid
1-linolenoyl-GPC (18:3)	0.195197	1.57055e-11	9.07776e-09	9.07427e-11	0.157156	0.000181087	0.104668	0.0004414	Lipid	Lysophospholipid
1-stearoyl-GPE (18:0)	0.189155	6.74229e-16	3.89705e-13	1.16866e-14	0.215409	1.71413e-10	9.90767e-08	3.82006e-09	Lipid	Lysophospholipid
1-palmitoleoyl-GPC (16:1)	0.169442	5.94547e-11	3.43648e-08	2.89842e-10	0.157451	1.71772e-05	0.00992843	6.0901e-05	Lipid	Lysophospholipid
1-arachidonoyl-GPE (20:4n6)	0.162379	2.741e-10	1.5843e-07	1.29575e-09	0.143259	6.2504e-05	0.0361273	0.000195012	Lipid	Lysophospholipid
2-stearoyl-GPE (18:0)	0.159275	2.13125e-09	1.23186e-06	7.73198e-09	0.212728	3.06374e-08	1.77084e-05	3.18629e-07	Lipid	Lysophospholipid
1-oleoyl-GPE (18:1)	0.157964	5.81462e-10	3.36085e-07	2.45157e-09	0.167191	7.47684e-06	0.00432162	3.43055e-05	Lipid	Lysophospholipid
2-palmitoyl-GPC (16:0)	0.152717	7.59061e-09	4.38737e-06	2.36827e-08	0.17369	3.8863e-06	0.00224628	2.16523e-05	Lipid	Lysophospholipid
1-lignoceroyl-GPC (24:0)	0.145213	3.89385e-06	0.00225065	5.23656e-06	0.135969	0.00219133	1.26659	0.00348824	Lipid	Lysophospholipid
1-linoleoyl-GPI (18:2)	0.136238	9.29588e-08	5.37302e-05	2.30184e-07	0.17198	3.4818e-06	0.00201248	2.01171e-05	Lipid	Lysophospholipid
1-arachidonoyl-GPC (20:4)	0.126287	8.26263e-07	0.00047758	1.41645e-06	0.118043	0.00118178	0.683066	0.0020259	Lipid	Lysophospholipid
1-(1-enyl-oleoyl)-GPE (P-18:1)	0.148578	1.08711e-06	0.00062835	1.74834e-06	0.176355	4.44153e-05	0.025672	0.000141404	Lipid	Lysoplasmalogen
1-(1-enyl-palmitoyl)-GPE (P-16:0)	0.14048	7.37514e-07	0.000426283	1.33782e-06	0.155874	8.40713e-05	0.0485932	0.000247455	Lipid	Lysoplasmalogen
1-(1-enyl-palmitoyl)-GPC (P-16:0)	0.140436	1.02307e-06	0.000591336	1.67999e-06	0.163372	6.61497e-05	0.0382345	0.00020234	Lipid	Lysoplasmalogen
1-(1-enyl-stearoyl)-GPE (P-18:0)	0.131036	5.22955e-06	0.00302268	6.68697e-06	0.134988	0.000811998	0.469335	0.00149025	Lipid	Lysoplasmalogen
1-dihomo-linolenylglycerol (20:3)	0.164479	1.33509e-05	0.00771684	1.57784e-05	0.214366	9.82495e-05	0.0567882	0.000273695	Lipid	Monoacylglycerol
1-palmitoleoyl-2-linolenoyl-GPC (16:1/18:3)	0.197048	1.60461e-09	9.27467e-07	6.10536e-09	0.210569	6.27126e-06	0.00362479	3.15586e-05	Lipid	Phosphatidylcholine
1-myristoyl-2-arachidonoyl-GPC (14:0/20:4)	0.157911	3.85031e-08	2.22548e-05	1.0356e-07	0.0994384	0.012602	7.28394	0.0156024	Lipid	Phosphatidylcholine
1-linoleoyl-2-linolenoyl-GPC (18:2/18:3)	0.149668	9.114e-06	0.00526789	1.10216e-05	0.189802	9.71424e-05	0.0561483	0.000275531	Lipid	Phosphatidylcholine
Glycerophosphorylcholine	0.121859	5.88859e-06	0.0034036	7.34896e-06	0.164722	1.21023e-05	0.00699514	4.7199e-05	Lipid	Phospholipid Metabolism
1-(1-enyl-stearoyl)-2-linoleoyl-GPE (P-18:0/18:2)	0.126209	1.9808e-07	0.00011449	4.54419e-07	0.115093	0.00127394	0.736337	0.00216016	Lipid	Plasmalogen
1-(1-enyl-palmitoyl)-2-linoleoyl-GPE (P-16:0/18:2)	0.119193	3.05011e-05	0.0176297	3.35083e-05	0.140134	0.000391011	0.226004	0.000782021	Lipid	Plasmalogen
1-(1-enyl-stearoyl)-2-oleoyl-GPE (P-18:0/18:1)	0.110773	6.92402e-06	0.00400208	8.5051e-06	0.0915852	0.011362	6.56724	0.0144103	Lipid	Plasmalogen
Linolenate (18:3n3 or 3n6)	0.122036	4.40561e-05	0.0254644	4.55149e-05	0.118193	0.00562663	3.25219	0.0076996	Lipid	Polyunsaturated Fatty Acid
Hexadecadienoate (16:2n6)	0.144312	2.17786e-05	0.0125881	2.4799e-05	0.147333	0.00205057	1.18523	0.00329783	Lipid	Polyunsaturated Fatty Acid
Linoleate (18:2n6)	0.160508	1.02255e-06	0.000591034	1.697e-06	0.140815	0.00251275	1.45237	0.00388108	Lipid	Polyunsaturated Fatty Acid
5alpha-pregnan-3beta,20alpha-diol monosulfate	0.161009	1.18739e-06	0.000686313	1.89014e-06	0.165255	0.000122934	0.071056	0.000319629	Lipid	Progestin Steroids
Sphingomyelin (d18:2/14:0, d18:1/14:1)	0.279481	6.93467e-29	4.00824e-26	5.40905e-27	0.291843	6.22591e-16	3.59858e-13	3.23748e-14	Lipid	Sphingomyelins
Sphingomyelin (d17:2/16:0, d18:2/15:0)	0.255468	1.33197e-21	7.6988e-19	3.46313e-20	0.267009	7.0848e-12	4.09501e-09	2.21046e-10	Lipid	Sphingomyelins
Sphingomyelin (d17:1/14:0, d16:1/15:0)	0.2437	1.92138e-18	1.11056e-15	4.28194e-17	0.220458	4.1735e-08	2.41228e-05	3.8298e-07	Lipid	Sphingomyelins
Sphingomyelin (d18:2/21:0, d16:2/23:0)	0.181015	4.11435e-13	2.37809e-10	4.01149e-12	0.196734	6.6388e-08	3.83723e-05	5.75363e-07	Lipid	Sphingomyelins
Sphingomyelin (d18:1/21:0, d17:1/22:0, d16:1/23:0)	0.170992	3.75634e-10	2.17117e-07	1.67426e-09	0.175879	1.45255e-05	0.00839573	5.52677e-05	Lipid	Sphingomyelins
Sphingomyelin (d18:1/19:0, d19:1/18:0)	0.152101	1.27709e-09	7.3816e-07	4.98066e-09	0.142194	0.000122168	0.070613	0.00032302	Lipid	Sphingomyelins
Sphingomyelin (d18:2/23:0, d18:1/23:1, d17:1/24:1)	0.150653	2.74186e-09	1.58479e-06	9.72113e-09	0.157835	2.46255e-05	0.0142335	8.17357e-05	Lipid	Sphingomyelins
Tricosanoyl sphingomyelin (d18:1/23:0)	0.13466	5.28067e-08	3.05223e-05	1.37298e-07	0.159719	1.14921e-05	0.00664243	4.59684e-05	Lipid	Sphingomyelins
Sphingomyelin (d18:1/25:0, d19:0/24:1, d20:1/23:0, d19:1/24:0)	0.107995	4.60334e-05	0.0266073	4.6936e-05	0.116621	0.00324074	1.87315	0.00490831	Lipid	Sphingomyelins
Hexadecasphingosine (d16:1)	0.131194	3.29399e-05	0.0190393	3.56849e-05	0.0994632	0.0259476	14.9977	0.029121	Lipid	Sphingosines
Gamma-glutamylglycine	0.130626	2.14613e-06	0.00124046	3.09996e-06	0.117076	0.0022316	1.28987	0.00351647	Peptide	Gamma-glutamyl Amino Acid
Alpha-ketoglutaramate	-0.1315	2.67078e-06	0.00154371	3.75353e-06	-0.0963969	0.0135642	7.84008	0.0166615	Amino Acid	Glutamate Metabolism
N-acetyl-aspartyl-glutamate	-0.199332	4.82553e-09	2.78916e-06	1.63648e-08	-0.144784	0.00405374	2.34306	0.00591012	Amino Acid	Glutamate Metabolism
Pyroglutamine	-0.470653	9.68082e-48	5.59552e-45	1.51021e-45	-0.455498	3.06097e-23	1.76924e-20	4.77511e-21	Amino Acid	Glutamate Metabolism
N-acetylserine	-0.109838	2.5644e-05	0.0148222	2.85748e-05	-0.0794469	0.0413338	23.8909	0.0447783	Amino Acid	Glycine, Serine and Threonine Metabolism
N-acetylthreonine	-0.132938	3.64431e-07	0.000210641	7.28863e-07	-0.0907922	0.0215316	12.4452	0.0250666	Amino Acid	Glycine, Serine and Threonine Metabolism
Guanidinosuccinate	-0.198658	3.62013e-06	0.00209244	4.99771e-06	-0.149219	0.0232169	13.4194	0.0264367	Amino Acid	Guanidino and Acetamido Metabolism
1-methylguanidine	-0.239893	2.17026e-07	0.000125441	4.83658e-07	-0.189215	0.00565273	3.26728	0.00766806	Amino Acid	Guanidino and Acetamido Metabolism
4-guanidinobutanoate	-0.266833	6.79507e-12	3.92755e-09	4.24012e-11	-0.27496	9.23783e-06	0.00533946	4.00306e-05	Amino Acid	Guanidino and Acetamido Metabolism
1-ribosyl-imidazoleacetate	-0.135481	3.75428e-05	0.0216997	3.95721e-05	-0.0825351	0.10057	58.1297	0.101219	Amino Acid	Histidine Metabolism
Imidazole lactate	-0.157996	2.42994e-07	0.000140451	5.19276e-07	-0.0985037	0.046837	27.0718	0.0493687	Amino Acid	Histidine Metabolism
1-methylhistidine	-0.163768	4.92976e-07	0.00028494	9.61304e-07	-0.113875	0.0166138	9.60276	0.0200911	Amino Acid	Histidine Metabolism
3-methylhistidine	-0.207037	1.71233e-06	0.000989728	2.52004e-06	-0.192822	0.00443638	2.56423	0.0064081	Amino Acid	Histidine Metabolism
N-acetyl-1-methylhistidine	-0.222104	3.44163e-07	0.000198926	6.97265e-07	-0.103923	0.0985581	56.9666	0.0998381	Amino Acid	Histidine Metabolism
Formiminoglutamate	-0.259799	1.64382e-12	9.50129e-10	1.42465e-11	-0.26479	7.1022e-07	0.000410507	5.0361e-06	Amino Acid	Histidine Metabolism
N-acetylcarnosine	-0.354627	2.99132e-28	1.72898e-25	1.55548e-26	-0.286749	3.51688e-10	2.03275e-07	6.85791e-09	Amino Acid	Histidine Metabolism
N-acetylvaline	-0.101232	2.5464e-05	0.0147182	2.85783e-05	-0.0955296	0.00557703	3.22352	0.00769926	Amino Acid	Leucine, Isoleucine and Valine Metabolism
N-acetylleucine	-0.121723	7.65093e-06	0.00442224	9.32457e-06	-0.107728	0.00195095	1.12765	0.0031703	Amino Acid	Leucine, Isoleucine and Valine Metabolism
Alpha-hydroxyisocaproate	-0.12855	9.27034e-07	0.000535826	1.55502e-06	-0.122995	0.00176345	1.01927	0.00289577	Amino Acid	Leucine, Isoleucine and Valine Metabolism
3-hydroxyisobutyrate	-0.134324	1.36729e-06	0.000790295	2.11186e-06	-0.151149	0.000296513	0.171384	0.000642444	Amino Acid	Leucine, Isoleucine and Valine Metabolism
3-hydroxy-2-ethylpropionate	-0.153422	2.06233e-09	1.19203e-06	7.66007e-09	-0.130184	0.000654862	0.37851	0.00126122	Amino Acid	Leucine, Isoleucine and Valine Metabolism
2-hydroxy-3-methylvalerate	-0.155299	5.00413e-08	2.89239e-05	1.32313e-07	-0.118346	0.00584271	3.37709	0.00785744	Amino Acid	Leucine, Isoleucine and Valine Metabolism
2,3-dihydroxy-2-methylbutyrate	-0.168687	4.76733e-07	0.000275552	9.41396e-07	-0.110979	0.0195624	11.3071	0.0231192	Amino Acid	Leucine, Isoleucine and Valine Metabolism
Beta-hydroxyisovalerate	-0.188128	4.0358e-12	2.33269e-09	2.73733e-11	-0.146941	0.00018418	0.106456	0.000442033	Amino Acid	Leucine, Isoleucine and Valine Metabolism
N6,N6,N6-trimethyllysine	-0.201813	3.61891e-13	2.09173e-10	3.76367e-12	-0.157909	0.000212595	0.12288	0.000494997	Amino Acid	Lysine Metabolism
Cysteine	-0.119424	5.319e-06	0.00307438	6.74605e-06	-0.135302	0.000172757	0.0998536	0.000427779	Amino Acid	Methionine, Cysteine, SAM and Taurine Metabolism
5-methylthioribose	-0.149179	3.21929e-05	0.0186075	3.51195e-05	-0.101424	0.0433864	25.0774	0.0466778	Amino Acid	Methionine, Cysteine, SAM and Taurine Metabolism
S-adenosylhomocysteine	-0.163116	2.22694e-07	0.000128717	4.893e-07	-0.155093	0.000821604	0.474887	0.00149035	Amino Acid	Methionine, Cysteine, SAM and Taurine Metabolism
Lanthionine	-0.174542	7.83243e-07	0.000452714	1.37287e-06	-0.125652	0.0207434	11.9897	0.0243307	Amino Acid	Methionine, Cysteine, SAM and Taurine Metabolism
Phenyllactate	-0.17547	2.47857e-08	1.43261e-05	6.78344e-08	-0.228362	8.41446e-06	0.00486356	3.75044e-05	Amino Acid	Phenylalanine Metabolism
N-acetylphenylalanine	-0.178793	7.42675e-07	0.000429266	1.33169e-06	-0.109291	0.0252333	14.5848	0.0285246	Amino Acid	Phenylalanine Metabolism
Acisoga	-0.146712	1.08574e-05	0.0062756	1.29295e-05	-0.116616	0.0168754	9.754	0.0202505	Amino Acid	Polyamine Metabolism
(N(1) + N(8))-acetylspermidine	-0.158972	6.11541e-07	0.000353471	1.16342e-06	-0.124007	0.00639239	3.6948	0.00845096	Amino Acid	Polyamine Metabolism
N-acetyl-isoputreanine	-0.160445	3.86883e-06	0.00223618	5.24815e-06	-0.130476	0.0122311	7.06955	0.0152644	Amino Acid	Polyamine Metabolism
Indole-3-carboxylate	-0.130049	4.59565e-06	0.00265628	5.92497e-06	-0.155313	0.000108945	0.0629703	0.000298166	Amino Acid	Tryptophan Metabolism
Kynurenine	-0.138616	5.46279e-08	3.15749e-05	1.39704e-07	-0.1216	0.000949037	0.548544	0.00168238	Amino Acid	Tryptophan Metabolism
Indoleacetate	-0.16142	3.92071e-06	0.00226617	5.18331e-06	-0.148413	0.00537968	3.10946	0.00749313	Amino Acid	Tryptophan Metabolism
Picolinate	-0.19807	2.50609e-07	0.000144852	5.28312e-07	-0.194008	0.000342391	0.197902	0.000712173	Amino Acid	Tryptophan Metabolism
N-acetylkynurenine	-0.218541	3.00458e-06	0.00173665	4.18495e-06	-0.144244	0.0334202	19.3169	0.0367152	Amino Acid	Tryptophan Metabolism
2-hydroxyphenylacetate	-0.163395	6.81775e-06	0.00394066	8.44102e-06	-0.152158	0.00627125	3.62478	0.00836166	Amino Acid	Tyrosine Metabolism
3-(4-hydroxyphenyl)lactate	-0.212724	6.04876e-12	3.49619e-09	3.9317e-11	-0.24171	1.10156e-06	0.000636705	7.16017e-06	Amino Acid	Tyrosine Metabolism
N-acetyltyrosine	-0.22928	4.62873e-09	2.67541e-06	1.60463e-08	-0.144032	0.0091347	5.27986	0.0118751	Amino Acid	Tyrosine Metabolism
Argininate	-0.137791	4.04352e-06	0.00233715	5.25657e-06	-0.0873543	0.0480039	27.7462	0.0502591	Amino Acid	Urea cycle; Arginine and Proline Metabolism
Urea	-0.144221	2.38842e-07	0.000138051	5.17492e-07	-0.117679	0.00459626	2.65664	0.00651833	Amino Acid	Urea cycle; Arginine and Proline Metabolism
Glucuronate	-0.182928	2.26847e-06	0.00131117	3.2171e-06	-0.164672	0.00336379	1.94427	0.00504569	Carbohydrate	Aminosugar Metabolism
Sedoheptulose	-0.163011	2.78861e-07	0.000161182	5.8003e-07	-0.185715	4.31635e-05	0.0249485	0.000140281	Carbohydrate	Pentose Metabolism
Biliverdin	-0.135408	1.64049e-05	0.00948202	1.90982e-05	-0.164671	0.0002562	0.148084	0.000562918	Cofactors and Vitamins	Hemoglobin and Porphyrin Metabolism
Bilirubin (E,Z or Z,E)	-0.175574	2.07151e-08	1.19733e-05	5.98436e-08	-0.24093	4.04068e-07	0.000233551	3.15173e-06	Cofactors and Vitamins	Hemoglobin and Porphyrin Metabolism
Bilirubin	-0.197944	2.49595e-12	1.44266e-09	2.04931e-11	-0.270644	4.44256e-11	2.5678e-08	1.15506e-09	Cofactors and Vitamins	Hemoglobin and Porphyrin Metabolism
D-urobilin	-0.200427	2.25885e-06	0.00130561	3.23284e-06	-0.2272	0.00040286	0.232853	0.000795521	Cofactors and Vitamins	Hemoglobin and Porphyrin Metabolism
Nicotinamide riboside	-0.139412	2.80147e-05	0.0161925	3.0995e-05	-0.111605	0.0273057	15.7827	0.0304263	Cofactors and Vitamins	Nicotinate and Nicotinamide Metabolism
2-methylcitrate/homocitrate	-0.175257	3.78829e-06	0.00218963	5.18397e-06	-0.0956047	0.0783852	45.3067	0.080448	Energy	TCA Cycle
Androstenediol (3beta,17beta) disulfate	-0.180939	1.84849e-08	1.06843e-05	5.44085e-08	-0.195569	5.31778e-06	0.00307368	2.8606e-05	Lipid	Androgenic Steroids
5alpha-androstan-3beta,17alpha-diol disulfate	-0.267015	1.88082e-11	1.08712e-08	1.01175e-10	-0.214177	0.000112954	0.0652876	0.000303808	Lipid	Androgenic Steroids
5alpha-androstan-3beta,17beta-diol disulfate	-0.364141	3.92345e-27	2.26775e-24	1.22412e-25	-0.394871	1.36065e-16	7.86458e-14	1.06131e-14	Lipid	Androgenic Steroids
5alpha-androstan-3alpha,17beta-diol disulfate	-0.464094	2.00203e-27	1.15717e-24	7.80791e-26	-0.468523	1.36325e-14	7.87957e-12	5.31666e-13	Lipid	Androgenic Steroids
Deoxycarnitine	-0.188181	8.43324e-14	4.87441e-11	9.39703e-13	-0.207829	9.05545e-09	5.23405e-06	1.08665e-07	Lipid	Carnitine Metabolism
Propionylcarnitine (C3)	-0.123776	6.88277e-05	0.0397824	6.88277e-05	-0.0818607	0.0572571	33.0946	0.0595474	Lipid	Acyl Carnitine
Malonylcarnitine (C3-DC)	-0.144012	8.55897e-07	0.000494708	1.4513e-06	-0.118681	0.00448603	2.59293	0.00642038	Lipid	Fatty Acid Synthesis
Succinylcarnitine (C4)	-0.169388	1.22247e-08	7.06585e-06	3.6674e-08	-0.0732671	0.0831539	48.0629	0.0847843	Energy	TCA Cycle
2-methylmalonylcarnitine (C4-DC)	-0.19769	1.01848e-07	5.88683e-05	2.44436e-07	-0.0853419	0.121885	70.4497	0.121885	Lipid	Acyl Carnitine
Isovalerylcarnitine (C5)	-0.156584	1.48568e-06	0.00085872	2.27221e-06	-0.14248	0.00164899	0.953116	0.00273662	Lipid	Acyl Carnitine
2-methylbutyroylcarnitine (C5)	-0.227809	3.907e-11	2.25825e-08	2.03164e-10	-0.193787	0.000136237	0.0787452	0.000342791	Amino Acid	Leucine, Isoleucine and Valine Metabolism
Tiglyl carnitine (C5)	-0.244552	7.30996e-14	4.22516e-11	8.77195e-13	-0.172182	0.00037398	0.21616	0.000767643	Amino Acid	Leucine, Isoleucine and Valine Metabolism
Glutaroylcarnitine (C5)	-0.239748	7.31827e-15	4.22996e-12	1.03786e-13	-0.192904	1.5886e-05	0.00918213	5.7633e-05	Amino Acid	Lysine Metabolism
3-Methyladipoylcarnitine (C7-DC)	-0.182944	5.5058e-07	0.000318235	1.06038e-06	-0.144863	0.00509109	2.94265	0.00715505	Lipid	Acyl Carnitine
Octanoylcarnitine (C8)	-0.156873	1.55027e-06	0.000896055	2.3254e-06	-0.0918097	0.0375657	21.713	0.0409807	Lipid	Acyl Carnitine
Cis-4-decenoylcarnitine (C10:1)	-0.147494	1.2943e-06	0.000748104	2.0395e-06	-0.107564	0.0110832	6.40608	0.0141719	Lipid	Acyl Carnitine
Decanoylcarnitine (C10)	-0.180412	2.19381e-08	1.26802e-05	6.22245e-08	-0.132056	0.00397337	2.29661	0.0058476	Lipid	Acyl Carnitine
Laurylcarnitine (C12)	-0.151964	6.98588e-07	0.000403784	1.29738e-06	-0.152298	0.00095325	0.550979	0.00167087	Lipid	Acyl Carnitine
Octadecanedioylcarnitine (C18-DC)	-0.223407	3.25566e-10	1.88177e-07	1.49377e-09	-0.263224	1.64167e-06	0.000948886	1.0244e-05	Lipid	Acyl Carnitine
Octadecenedioylcarnitine (C18:1-DC)	-0.252752	1.05204e-08	6.08078e-06	3.218e-08	-0.293361	1.48604e-05	0.0085893	5.51957e-05	Lipid	Acyl Carnitine
N-acetyl-2-aminooctanoate	-0.147555	3.60549e-05	0.0208397	3.85244e-05	-0.152317	0.00295614	1.70865	0.00452116	Lipid	Fatty Acid, Amino
Hydroxy-3-carboxy-4-methyl-5-propyl-2-furanpropanoate	-0.14035	6.74161e-05	0.0389665	6.78511e-05	-0.190478	0.00018558	0.107265	0.000438644	Lipid	Fatty Acid, Dicarboxylate
2-hydroxyadipate	-0.165751	1.96795e-05	0.0113747	2.25735e-05	-0.198447	0.000782978	0.452561	0.0014541	Lipid	Fatty Acid, Dicarboxylate
Heptenedioate (C7:1-DC)	-0.181816	1.54926e-06	0.000895475	2.34646e-06	-0.180772	0.000878702	0.50789	0.0015756	Lipid	Fatty Acid, Dicarboxylate
3-methyladipate	-0.186496	8.00322e-07	0.000462586	1.38722e-06	-0.216006	8.39388e-05	0.0485166	0.000251816	Lipid	Fatty Acid, Dicarboxylate
3-carboxy-4-methyl-5-propyl-2-furanpropanoate	-0.217271	5.58602e-09	3.22872e-06	1.85408e-08	-0.233924	6.09096e-06	0.00352057	3.1673e-05	Lipid	Fatty Acid, Dicarboxylate
Myo-inositol	-0.15727	3.90306e-06	0.00225597	5.20407e-06	-0.126327	0.00755463	4.36658	0.00990355	Lipid	Inositol Metabolism
Pregnen-diol disulfate	-0.227565	5.79868e-13	3.35164e-10	5.32114e-12	-0.203897	1.73066e-06	0.00100032	1.0384e-05	Lipid	Pregnenolone Steroids
Glycochenodeoxycholate	-0.204554	1.58762e-06	0.000917642	2.35874e-06	-0.185618	0.00226928	1.31165	0.00354008	Lipid	Primary Bile Acid Metabolism
Taurocholate	-0.214727	4.19432e-05	0.0242432	4.36209e-05	-0.26327	0.000317178	0.183329	0.000668645	Lipid	Primary Bile Acid Metabolism
Glycochenodeoxycholate glucuronide	-0.276826	2.93717e-12	1.69768e-09	2.29099e-11	-0.192806	0.000719609	0.415934	0.00136901	Lipid	Primary Bile Acid Metabolism
Taurochenodeoxycholate	-0.280735	2.19637e-08	1.2695e-05	6.11847e-08	-0.278844	8.9314e-05	0.0516235	0.000258018	Lipid	Primary Bile Acid Metabolism
Glycochenodeoxycholate sulfate	-0.315698	4.25668e-11	2.46036e-08	2.14207e-10	-0.315679	6.4835e-06	0.00374746	3.1607e-05	Lipid	Primary Bile Acid Metabolism
Glycodeoxycholate sulfate	-0.234545	4.0116e-06	0.00231871	5.25891e-06	-0.177682	0.0174712	10.0983	0.0208053	Lipid	Secondary Bile Acid Metabolism
Glycolithocholate sulfate	-0.274755	5.81804e-09	3.36283e-06	1.89086e-08	-0.261832	0.000217858	0.125922	0.000499792	Lipid	Secondary Bile Acid Metabolism
Glycocholenate sulfate	-0.277178	6.21827e-14	3.59416e-11	8.08375e-13	-0.243478	9.89987e-06	0.00572213	4.174e-05	Lipid	Secondary Bile Acid Metabolism
Taurolithocholate 3-sulfate	-0.337464	3.11008e-12	1.79763e-09	2.31035e-11	-0.374661	3.81534e-08	2.20527e-05	3.71996e-07	Lipid	Secondary Bile Acid Metabolism
Taurocholenate sulfate	-0.379407	1.02718e-16	5.93709e-14	2.003e-15	-0.378404	4.93532e-09	2.85261e-06	7.6991e-08	Lipid	Secondary Bile Acid Metabolism
3beta,7alpha-dihydroxy-5-cholestenoate	-0.123258	1.57406e-05	0.00909809	1.84627e-05	-0.0794375	0.0575888	33.2863	0.0594957	Lipid	Sterol
3beta-hydroxy-5-cholestenoate	-0.163107	7.44726e-09	4.30452e-06	2.37097e-08	-0.1395	0.00117247	0.67769	0.00203229	Lipid	Sterol
Urate	-0.125083	1.94889e-07	0.000112646	4.5377e-07	-0.0883054	0.00999656	5.77801	0.0128881	Nucleotide	Purine Metabolism
N1-methylinosine	-0.176519	1.89036e-07	0.000109263	4.46812e-07	-0.159228	0.00159215	0.92026	0.0026707	Nucleotide	Purine Metabolism
Xanthosine	-0.181731	1.99011e-07	0.000115028	4.49937e-07	-0.178102	0.000537727	0.310806	0.00104857	Nucleotide	Purine Metabolism
Adenosine	-0.150005	7.1566e-07	0.000413652	1.31345e-06	-0.151639	0.000381891	0.220733	0.0007737	Nucleotide	Purine Metabolism
N6-carbamoylthreonyladenosine	-0.155	1.33613e-06	0.000772284	2.08437e-06	-0.110242	0.0215873	12.4775	0.0249453	Nucleotide	Purine Metabolism
N2,N2-dimethylguanosine	-0.144463	3.67994e-05	0.0212701	3.90524e-05	-0.130833	0.0122215	7.064	0.0153754	Nucleotide	Purine Metabolism
3-methylcytidine	-0.132706	1.8424e-06	0.00106491	2.68612e-06	-0.147681	0.000228195	0.131897	0.00051592	Nucleotide	Pyrimidine Metabolism
Orotate	-0.152878	2.33523e-05	0.0134976	2.63982e-05	-0.136251	0.0165353	9.5574	0.0201524	Nucleotide	Pyrimidine Metabolism
Dihydroorotate	-0.161567	9.20436e-06	0.00532012	1.10452e-05	-0.185175	0.000740517	0.428019	0.00139181	Nucleotide	Pyrimidine Metabolism
Orotidine	-0.370414	7.50956e-12	4.34053e-09	4.50574e-11	-0.30063	0.000303766	0.175577	0.000649143	Nucleotide	Pyrimidine Metabolism
5,6-dihydrothymine	-0.109571	4.93015e-05	0.0284963	4.99418e-05	-0.115825	0.00365693	2.1137	0.00543315	Nucleotide	Pyrimidine Metabolism
Pseudouridine	-0.102609	4.44568e-05	0.025696	4.56267e-05	-0.0742032	0.0468358	27.0711	0.0497033	Nucleotide	Pyrimidine Metabolism
3-ureidopropionate	-0.187875	6.92663e-07	0.000400359	1.30187e-06	-0.262043	1.00786e-05	0.00582542	4.13752e-05	Nucleotide	Pyrimidine Metabolism
							0.05
Note: The Analytic Cohort includes all 428 pateints with plasma available for metabolite determination. The Placebo Cohort only includes the 216 patients who received placebo. Significant results presented following individual mixed effects modeling of each of the 578 individual metabolites measured at day 0, 3 and 7. All estimates adjusted for age, SAPS II, admission diagnosis, 25(OH)D at random…
